# Supplementary material for: Effect of Peanut Shell Extract and Luteolin on Gut Microbiota and High-Fat Diet-Induced Sequelae of the Inflammatory Continuum in a Metabolic Syndrome-like Murine Model
Source: Nutrients. 2025 Jul 10;17(14):2290. doi: 10.3390/nu17142290 (PMC12299383; doi:10.3390/nu17142290)
Supplement: Supplementary file 1 [file nutrients-17-02290-s001.zip]

Archive with 1 entries (1 files):
- nutrients-3689431-supplementary.pdf
